# Supplementary material for: Renyi entropy driven hierarchical graph clustering
Source: PeerJ Comput Sci. 2021 Feb 25;7:e366. doi: 10.7717/peerj-cs.366 (PMC7959621; doi:10.7717/peerj-cs.366)
Supplement: Supplemental Information 1 [file peerj-cs-07-366-s001.ipynb]

# %% [markdown]
In this notebook, we consider an information theoretic clustering function proposed by Principe et al. for image processing and combine it with some search heuristic for graph clustering.

# %% [markdown]
An Information Theoretic Clustering Evaluation Function
--------------------------------------------------------
Given two distributions $p(x)$ and $q(x)$, and $N$ $n$-dimensional samples ${\bf x}_i$, $i=1,\ldots,N$, we are looking for a clustering of the $N$ points into two clusters, one corresponding to $p(x)$, and one to $q(x)$. 
The following clustering evaluation function, proposed by J. Principe and his coauthors, is considered:
$$
\frac{1}{N_1N_2}\sum_{i=1}^{N_1}\sum_{j=1}^{N_2}\frac{1}{(2\pi)^{n/2}(2\sigma^2)^{n/2}}\exp\left(-\frac{1}{2}({\bf x}_i-{\bf x}_j)^T \frac{1}{2\sigma^2}({\bf x}_i-{\bf x}_j) \right)
$$
where each sum is done over one cluster, thus one cluster containing $N_1$ samples, and the other $N_2$, with $N_1+N_2=N$. The minimum of this clustering evaluation function over all possible clusterings gives an allocation of each point to its distribution.  

# %% [markdown]
We define a function that performs a within graph cluster evaluation using the above information theoretic function.

# %% [code]
import time
import random
import numpy as np
import networkx as nx
import pylab as plt

def GGraphwithin(G,sigma2,start_clusters,verbose):
    #take a networkx directed graph as input, and sigma2 (which means sigma**2) is the bandwidth parameter 
    #orig_nb is the originial number of clusters before agglomeration
    
    #no of vertices 
    N = G.order()
    dist = np.zeros((N,N))
    
    #modified Jaccard distance
    for u in G.nodes():
        neighbu = list(G.neighbors(u))
        #if node has a zero out-degree, then it has distance "infinity"
        if len(neighbu) == 0:
            dist[u,:] = 1
        else: 
            for v in G.nodes():
                if not(v == u):
                    neighbv = list(G.neighbors(v))
                    DJuv = 1-len(set(neighbu).intersection(set(neighbv)))/len(set(neighbu).union(set(neighbv)))
                    neighbuall = neighbu + [u]
                    neighbvall = neighbv + [v]
                    DJuvall = 1-len(set(neighbuall).intersection(set(neighbvall)))/len(set(neighbuall).union(set(neighbvall)))
                    dist[u,v] = (DJuv + DJuvall)/2  
        dist[u,u] = 0
        
    #the input is one-dimensional
    n=1
    
    def EF(cur_label,new_members):
        #cur_label contains the current cluster
        #new_members is the list of nodes to choose a new cluster member from 
        N2 = len(cur_label)
        N1 = len(new_members)
        #initialization of the evaluation function
        Geval = 0
        Gevalmin = 1000
        new_member = 0
        #choose a new member
        for k1 in range(N1):
            #compute its distance with all members of the current cluster
            for k2 in range(N2):
                #some of the terms which do not influence the minimum have been ignored in the evaluation function
                x = dist[new_members[k1],cur_label[k2]]
                Geval = Geval + np.exp((-1/2)*(x*((1/(2*sigma2))*x))*(1/((2*sigma2)**(n/2))))
            Geval = Geval/(N2+1)                           
            #choose as new member the neighbour with the lowest Geval
            valid = (evaluated_ef[new_members[k1]]==0 or evaluated_ef[new_members[k1]]>Geval)
            if Geval < Gevalmin and valid:
                Gevalmin = Geval
                new_member = new_members[k1]
        evaluated_ef[new_member] = Gevalmin
        return new_member
    
    #initial labelling
    label = np.zeros(N)
    #pick some nodes at random forming the original singleton clusters
    #nb of clusters
    if type(start_clusters) == int:
        evaluated = random.sample(range(N),start_clusters)
        nb_orig = start_clusters
    else:
        evaluated = start_clusters
        nb_orig = len(start_clusters)
    evaluated_ef = np.zeros(N)
    if verbose == True:
        print('initial singleton clusters', evaluated)
    #assign them each to their own clusters
    for i in range(len(evaluated)):
        label[evaluated[i]] = i+1 
        
    #tic
    t = time.time()
    Gundirected = G.to_undirected()
    while np.count_nonzero(label) < N: #and all_leaves == False:
        all_leaves = True
        for l in range(nb_orig):
            #find all points belonging to cluster l
            cl = np.where((label - (l+1)*np.ones(N)) == 0)[0]
            list_neighbours = []
            list_allneighbours = []
            for node in cl:
                list_neighbours.extend([neighb for neighb in list(Gundirected[node]) if label[neighb] == 0])
                list_allneighbours.extend([neighb for neighb in list(Gundirected[node])])
            if len(list_neighbours) > 0:
                new_member_l = EF(cl,list_neighbours)
                label[new_member_l] = l+1   
            
    #toc 
    elapsed = time.time() - t
    if verbose == True:
        print('time in secs:',elapsed)
        print('no of clusters:',nb_orig)
    
    return list(label)

# %% [markdown]
This plots the graph clustering.

# %% [code]
def plot_cluster(G,labels,pos):
    #G is the graph, labels contains the clustering, 
    #pos is to use an existing graph layout
    
    val_map = {}
    for k in range(0,G.order()):
        val_map[k] = labels[k]

    values = [val_map.get(node, 0) for node in G.nodes()]

    #this fixes the size of the figure
    #plt.figure(1,figsize=(6,6)) 
    nx.draw(G, pos, cmap=plt.get_cmap('rainbow'), node_color=values, node_size = 200, with_labels=True)
    #nx.draw(G, pos, cmap=plt.get_cmap('rainbow'), node_color=values, node_size = 50)
    plt.show()

# %% [markdown]
This creates a toy example.

# %% [code]
G = nx.scale_free_graph(10)
pos = nx.spring_layout(G)
plot_cluster(G,[0 for x in G.nodes()],pos)

# %% [code]
Glab = GGraphwithin(G,0.1,random.sample(range(G.order()),2),True)

# %% [code]
plot_cluster(G,Glab,pos)
print(len(set(Glab)))

# %% [code]
Glab = GGraphwithin(G,0.1,random.sample(range(G.order()),1),True)

# %% [code]
plot_cluster(G,Glab,pos)

# %% [markdown]
Next we define a function that aggregates clusters.

# %% [code]
def AggloClus(G,initial_label,verbose):
    #take as input a graph and an initial clustering
    
    N = G.order()
    dist = np.zeros((N,N))
    
    #modified Jaccard distance
    for u in G.nodes():
        #the code below works for u=v, only problem is if u=v has a zero out-degree
        dist[u,u] = 0
        neighbu = list(G.neighbors(u))
        #if node has a zero out-degree, then it has distance "infinity"
        if len(neighbu) == 0:
            dist[u,:] = N + 1
        else: 
            for v in G.nodes():
                if not(v == u):
                    neighbv = list(G.neighbors(v))
                    DJuv = 1-len(set(neighbu).intersection(set(neighbv)))/len(set(neighbu).union(set(neighbv)))
                    neighbuall = neighbu + [u]
                    neighbvall = neighbv + [v]
                    DJuvall = 1-len(set(neighbuall).intersection(set(neighbvall)))/len(set(neighbuall).union(set(neighbvall)))
                    dist[u,v] = (DJuv + DJuvall)/2  
    
    #the input is one-dimensional
    n=1
    
    def EF(clus1,clus2):
        #sigma
        sigma2 = 1
        #input, two existing clusters 
        N1 = len(clus1)
        N2 = len(clus2)
        #initialization of the evaluation function
        Geval = 0
        #computes the distance between the 2 clusters
        for k1 in range(N1):
            for k2 in range(N2):
                #some of the terms which do not influence the minimum have been ignored in the evaluation function
                x = dist[clus1[k1],clus2[k2]]
                Geval = Geval + np.exp((-1/2)*(x*((1/(2*sigma2))*x))*(1/((2*sigma2)**(n/2))))      
        return Geval/(N2*N1)  
    
    
    #nb of nodes
    N = len(list(initial_label))
    #node labelling
    label = np.zeros(N)
    #list and nb of clusters present
    list_clusters = list(set(initial_label))
    nb_clusters = len(list_clusters)

    #gather points in the same cluster   
    cl = []
    idl = []
    for l in list_clusters:
        #find all points belonging to cluster l
        cl.append(np.where((initial_label - l*np.ones(N)) == 0)[0])
        #idl just keeps track of where the cluster l is stored
        idl.append(l)
        
    #computes the distances among clusters
    dGeval = np.zeros((nb_clusters,nb_clusters))
    for l1 in range(nb_clusters):
        for l2 in range(l1+1,nb_clusters):
            dGeval[l1][l2] = EF(cl[l1],cl[l2])   
            dGeval[l2][l1] = dGeval[l1][l2] 
    
    #tic
    t = time.time()    
    while len(list_clusters) > 0:
        #pick an existing cluster at random
        curr_cluster = int(random.sample(list_clusters,1)[0])  
        for u in cl[idl.index(curr_cluster)]:
            label[u] = curr_cluster
        #remove the cluster 
        list_clusters.pop(list_clusters.index(curr_cluster))
        #look for the closest neighbour
        neighb_list = [list(dGeval[idl.index(curr_cluster)])[idl.index(u)] for u in list_clusters] 
        if len(neighb_list) > 0:
            neighb = int(list_clusters[neighb_list.index(max(neighb_list))])
            for u in cl[idl.index(neighb)]:
                label[u] = curr_cluster
            #remove the neighbour 
            list_clusters.pop(list_clusters.index(neighb))    

    #toc 
    elapsed = time.time() - t
    if verbose == True:
        print('time in secs:',elapsed)
        print('no of clusters:',len(set(label)))
    
    return list(label)

# %% [markdown]
We define a function that combines both the above function to obtain a hierarchical clustering.

# %% [code]
def HierClus(G,nb_iter,sigma2,start_clusters,verbose):
    #G is the graph
    #nb_iter is the number of times the agglomeration is done
    #orig_nb is the number of singleton clusters to start
    
    #computes an initial labelling
    initiallabel = GGraphwithin(G,0.01,start_clusters,verbose)
    
    #keeps track of all the labellings for plotting purpose
    all_labels = [[] for k in range(nb_iter)]
    all_labels[0] = initiallabel
    
    #repeat the agglomeration nb_iter times
    for k in range(1,nb_iter):
        all_labels[k] = AggloClus(G,all_labels[k-1],verbose)
    
    return all_labels

# %% [code]
#https://stackoverflow.com/questions/12725263/computing-f-measure-for-clustering

def compute_pairs(labels):
    Lpairs = []
    clus_list = set(labels)
    for clus in clus_list: 
        s = [i for i, x in enumerate(labels) if x == clus]
        for i in range(len(s)):
            for j in range(i+1,len(s)):
                #[set(i) for i in itertools.combinations(s, 2)]
                Lpairs.extend([(s[i],s[j])])
    return Lpairs

# %% [code]
def Fmeasure(labels,truthlabels):
    Pclus = set(compute_pairs(labels))
    Ptrue = set(compute_pairs(truthlabels))
    a = len(Pclus.intersection(Ptrue))
    b = len(Pclus-Ptrue)
    c = len(Ptrue-Pclus)
    F = (2*a)/(2*a+b+c)
    return F

# %% [markdown]
The Montreal Gang Network
----

# %% [code]
import networkx as nx
import pylab as plt

import csv
reader = csv.reader(open("MontrealCSV/MONTREALGANG.csv"), delimiter=",")
L = []
cnt_row = 0
for row in enumerate(reader):
    cnt_row = cnt_row + 1
    L.append(row[1][1:])
adjlist = [list(map(int,adj)) for adj in L[1:]]
E = [(i,j) for i in range(len(adjlist)) for j in range(len(adjlist)) if not(adjlist[i][j]==0)]

GMG=nx.DiGraph()
GMG.add_nodes_from(range(0,cnt_row))
#edges
GMG.add_edges_from(E)
print('no of vertices',GMG.order())

#computes the graph layout
posGMG = nx.nx_pydot.graphviz_layout(GMG)
#plots the graph
plot_cluster(GMG,[0 for x in GMG.nodes()],posGMG)

# %% [code]
GMGlab = GGraphwithin(GMG,0.1,random.sample(range(G.order()),5),True)

# %% [code]
plot_cluster(GMG,GMGlab,posGMG)

# %% [code]
GMGalllabels = HierClus(GMG,3,0.01,random.sample(range(GMG.order()),5),True)

# %% [code]
from networkx.drawing.nx_agraph import graphviz_layout

#fig = plt.figure(figsize=(15,25))
#fig = plt.figure()

#*********first subplot
#plt.subplot(3, 1, 1)
plot_cluster(GMG,GMGalllabels[0],posGMG)

# %% [code]
#*********second subplot
#plt.subplot(3, 1, 2)
plot_cluster(GMG,GMGalllabels[1],posGMG)

# %% [code]
#*********third subplot
#plt.subplot(3, 1, 3)
plot_cluster(GMG,GMGalllabels[2],posGMG)

# %% [markdown]
The EU email network
--

# %% [code]
Geu = nx.read_edgelist('email-Eu-core.txt', nodetype=int, create_using= nx.DiGraph())
print(Geu.order())
Geu.size()

# %% [code]
#posGeu = nx.nx_pydot.graphviz_layout(Geu)
poseGeu = nx.spring_layout(Geu)

# %% [code]
plot_cluster(Geu,[0 for x in Geu.nodes()],posGeu)

# %% [code]
import csv
 
EU_gt = []
with open('email-Eu-core-department-labels.txt') as csv_file:
    csv_reader = csv.reader(csv_file, delimiter=' ')
    line_count = 0
    for row in csv_reader:
        EU_gt.append(int(row[1]))
        line_count += 1
len(set(EU_gt))

# %% [code]
Geualllabels = HierClus(Geu,5,0.01,random.sample(range(Geu.order()),630),True)

# %% [code]
Fmeasure(Geualllabels[3],EU_gt)

# %% [code]
fbest = 0.12
fcurr = 0
while fcurr < fbest:
    Geualllabels = HierClus(Geu,4,0.01,random.sample(range(Geu.order()),320),False)
    fcurr = Fmeasure(Geualllabels[3],EU_gt)
    print(fcurr)
